# Supplementary material for: Machine learning-based prediction of acute coronary syndrome using only the pre-hospital 12-lead electrocardiogram
Source: Nat Commun. 2020 Aug 7;11:3966. doi: 10.1038/s41467-020-17804-2 (PMC7414145; doi:10.1038/s41467-020-17804-2)
Supplement: Supplementary file 2 — Source Data [file 41467_2020_17804_MOESM2_ESM.xlsx]

## Sheet: test set data
ID	Any-ACS	NSTE-ACS	HEART Score	Expert_ECG_read	Auto_ECG_read	ML_Fusion_model
SP0751	0	0	4	1	0	1
SP0752	0	0	2	0	0	0
SP0753	1	1	7	0	0	1
SP0754	0	0	2	1	0	0
SP0755	0	0	4	0	0	0
SP0756	0	0	1	0	0	0
SP0757	0	0	4	0	0	0
SP0758	0	0	4	0	0	0
SP0759	1	1	5	0	0	0
SP0760	0	0	1	0	0	0
SP0761	0	0	4	0	0	1
SP0762	0	0	1	0	0	0
SP0763	0	0	4	0	0	0
SP0764	0	0	5	0	0	1
SP0765	0	0	2	0	0	0
SP0766	0	0	4	0	0	0
SP0767	0	0	5	0	0	1
SP0768	0	0	1	0	0	0
SP0769	0	0	2	0	0	0
SP0770	0	0	5	0	0	1
SP0771	0	0	4	0	0	0
SP0772	0	0	1	0	0	0
SP0773	0	0	4	0	0	0
SP0774	0	0	0	0	0	0
SP0775	0	0	4	0	0	0
SP0776	0	0	5	0	0	1
SP0777	1	1	8	0	0	1
SP0778	0	0	3	0	0	0
SP0779	0	0	1	1	1	1
SP0780	0	0	3	0	0	1
SP0781	1		5	1	0	1
SP0782	1		6	1	1	1
SP0783	0	0	4	0	0	0
SP0784	0	0	4	0	0	1
SP0785	0	0	3	0	0	0
SP0786	1	1	4	1	0	0
SP0787	0	0	2	0	0	0
SP0788	0	0	1	0	0	0
SP0789	0	0	2	0	0	0
SP0790	0	0	6	0	0	0
SP0791	1	1	7	0	0	1
SP0792	1	1	6	0	0	1
SP0793	0	0	4	0	0	0
SP0794	0	0	3	1	0	0
SP0795	0	0	4	0	0	0
SP0796	0	0	2	0	0	0
SP0797	1	1	5	0	1	1
SP0798	0	0	5	0	0	0
SP0799	1	1	6	0	0	1
SP0800	0	0	4	0	0	0
SP0801	0	0	4	0	0	0
SP0802	0	0	1	0	0	0
SP0803	0	0	2	0	0	0
SP0804	0	0	2	0	0	0
SP0805	1	1	5	0	0	1
SP0806	0	0	5	0	0	0
SP0807	0	0	4	0	0	0
SP0808	1	1	5	1	0	1
SP0809	0	0	1	0	0	0
SP0810	0	0	2	0	0	0
SP0811	0	0	3	0	0	0
SP0812	0	0	3	0	0	0
SP0813	0	0	2	0	0	0
SP0815	0	0	3	0	0	0
SP0816	0	0	5	1	0	0
SP0817	1	1	4	0	0	1
SP0818	1	1	4	0	0	0
SP0819	0	0	5	0	0	0
SP0820	0	0	3	0	0	0
SP0821	0	0	1	1	0	1
SP0822	1	1	5	1	1	1
SP0823	0	0	2	0	0	0
SP0824	0	0	4	0	0	0
SP0825	0	0	5	0	0	0
SP0826	1	1	4	0	0	0
SP0827	0	0	3	0	0	0
SP0828	0	0	5	0	0	0
SP0829	0	0	5	0	0	0
SP0830	0	0	1	0	0	0
SP0831	0	0	1	0	0	0
SP0832	0	0	3	0	0	0
SP0833	0	0	5	0	0	1
SP0834	0	0	5	0	0	0
SP0835	0	0	4	0	0	0
SP0836	0	0	5	0	0	1
SP0837	0	0	3	0	0	1
SP0838	0	0	3	0	0	0
SP0839	1	1	4	0	1	1
SP0840	1	1	4	0	0	1
SP0841	0	0	3	0	0	0
SP0842	0	0	5	0	0	0
SP0843	0	0	2	0	0	0
SP0844	0	0	4	0	0	0
SP0845	1	1	5	1	0	1
SP0846	0	0	4	0	0	0
SP0847	0	0	3	0	0	0
SP0848	0	0	4	0	0	0
SP0849	0	0	4	0	0	0
SP0850	0	0	4	0	0	1
SP0851	0	0	4	0	0	1
SP0852	0	0	4	0	0	0
SP0853	0	0	1	0	0	0
SP0854	0	0	4	0	0	0
SP0855	0	0	3	0	0	0
SP0856	1	1	4	0	0	1
SP0857	0	0	4	0	0	1
SP0858	0	0	5	0	0	0
SP0859	0	0	2	0	0	0
SP0860	0	0	1	0	0	0
SP0861	0	0	5	0	0	0
SP0862	1	1	7	1	1	1
SP0863	1	1	2	0	0	0
SP0864	0	0	2	0	0	0
SP0865	0	0	2	0	0	0
SP0866	0	0	2	0	0	0
SP0867	1	1	5	0	0	1
SP0868	0	0	3	0	0	0
SP0869	0	0	2	1	0	0
SP0870	0	0	5	0	0	0
SP0871	0	0	4	0	0	0
SP0872	0	0	3	0	0	0
SP0873	0	0	7	0	0	0
SP0874	0	0	2	0	0	0
SP0875	0	0	1	0	0	1
SP0876	0	0	4	0	0	1
SP0877	0	0	5	0	0	0
SP0878	0	0	2	0	0	0
SP0879	0	0	4	0	0	1
SP0880	1	1	5	0	0	1
SP0881	0	0	1	0	0	0
SP0882	0	0	2	0	0	0
SP0883	0	0	2	0	0	0
SP0884	0	0	3	0	0	0
SP0885	0	0	3	0	0	0
SP0886	0	0	3	1	0	0
SP0887	0	0	1	0	0	1
SP0888	1	1	3	0	0	1
SP0889	0	0	4	0	0	0
SP0890	1		7	1	1	1
SP0891	0	0	5	0	0	0
SP0892	0	0	4	0	0	1
SP0893	0	0	4	0	0	0
SP0894	0	0	5	0	0	0
SP0895	0	0	4	0	0	0
SP0896	0	0	4	0	0	0
SP0897	0	0	4	0	0	1
SP0898	0	0	2	0	0	0
SP0899	0	0	5	0	0	0
SP0900	0	0	3	0	0	0
SP0901	0	0	4	0	0	1
SP0902	0	0	2	0	0	0
SP0903	0	0	4	0	0	0
SP0904	0	0	2	0	0	0
SP0905	0	0	4	0	0	1
SP0906	0	0	4	0	0	0
SP0907	1	1	5	0	0	1
SP0908	0	0	2	0	0	0
SP0909	0	0	4	0	0	0
SP0910	0	0	5	0	0	1
SP0911	0	0	6	0	0	1
SP0912	0	0	5	0	0	0
SP0913	1	1	5	1	0	1
SP0914	0	0	5	0	0	0
SP0915	0	0	3	0	0	1
SP0916	0	0	5	0	0	0
SP0917	0	0	5	0	0	0
SP0918	1	1	7	0	0	1
SP0919	0	0	4	0	0	0
SP0920	0	0	2	0	0	0
SP0921	1	1	5	1	1	1
SP0922	0	0	2	0	0	0
SP0923	0	0	7	1	0	0
SP0924	0	0	6	0	0	0
SP0925	0	0	2	0	0	0
SP0926	0	0	5	0	0	0
SP0927	0	0	2	0	0	0
SP0928	0	0	3	0	0	1
SP0929	0	0	2	1	0	1
SP0930	0	0	0	0	0	0
SP0931	0	0	0	0	0	0
SP0932	0	0	5	0	0	0
SP0933	0	0	1	0	0	0
SP0934	0	0	4	0	0	0
SP0935	1		5	1	1	1
SP0936	1	1	5	0	0	1
SP0937	0	0	2	0	0	0
SP0938	0	0	7	1	0	1
SP0939	0	0	0	0	0	1
SP0940	0	0	3	0	0	0
SP0941	0	0	3	0	0	0
SP0942	0	0	6	0	0	0
SP0943	1	1	7	0	0	0
SP0944	0	0	6	0	0	1
SP0945	0	0	5	0	0	1
SP0946	1	1	6	0	0	1
SP0947	0	0	5	0	0	1
SP0948	0	0	1	0	0	0
SP0949	1	1	5	0	0	0
SP0950	0	0	3	0	0	0
SP0951	0	0	3	0	0	1
SP0952	1	1	7	1	0	1
SP0953	0	0	5	0	0	1
SP0954	0	0	4	0	0	0
SP0955	0	0	5	0	0	1
SP0956	0	0	5	0	0	1
SP0957	0	0	3	0	0	0
SP0958	1	1	7	0	1	1
SP0959	0	0	4	0	0	0
SP0960	0	0	5	0	0	0
SP0961	0	0	6	0	0	0
SP0962	0	0	7	0	0	0
SP0963	0	0	5	0	0	1
SP0964	0	0	1	0	0	0
SP0965	0	0	2	0	0	0
SP0966	0	0	5	0	0	0
SP0967	1	1	6	1	0	1
SP0968	0	0	5	0	0	0
SP0969	1	1	5	1	0	0
SP0970	0	0	5	0	0	0
SP0971	1	1	5	1	0	1
SP0972	0	0	5	0	0	1
SP0973	0	0	7	1	0	0
SP0974	0	0	4	0	0	0
SP0975	0	0	6	1	1	1
SP0976	1	1	5	0	0	1
SP0977	0	0	5	1	0	0
SP0978	0	0	4	0	0	0
SP0979	0	0	3	0	0	1
SP0980	0	0	5	0	0	1
SP0981	1		7	1	1	1
SP0982	1	1	7	0	0	0
SP0983	1	1	6	0	0	0
SP0984	0	0	5	0	0	0
SP0985	0	0	5	0	0	0
SP0986	0	0	1	0	0	0
SP0987	0	0	1	0	0	0
SP0988	0	0	4	0	0	0
SP0989	0	0	6	0	0	0
SP0990	1		8	1	0	1
SP0991	0	0	3	0	0	0
SP0992	0	0	3	0	0	0
SP0993	0	0	4	1	1	1
SP0994	0	0	7	0	0	1
SP0995	1	1	5	0	0	0
SP0996	1	1	5	0	0	1
SP0997	0	0	4	1	0	1
SP0998	0	0	3	0	0	1
SP0999	0	0	5	0	0	1
SP1000	0	0	3	0	0	1
SP1001	0	0	4	0	0	0
SP1002	0	0	3	0	0	1
SP1003	0	0	4	0	0	0
SP1004	0	0	3	0	0	0
SP1005	0	0	4	0	0	0
SP1006	0	0	1	0	0	0
SP1008	1	1	8	0	0	1
SP1009	0	0	2	0	0	0
SP1010	0	0	4	0	0	0
SP1011	0	0	1	0	0	0
SP1012	0	0	4	0	0	0
SP1013	0	0	5	0	0	1
SP1014	0	0	1	0	0	0
SP1015	0	0	3	0	0	0
SP1016	0	0	3	0	0	0
SP1017	0	0	4	0	0	0
SP1018	0	0	3	0	0	0
SP1019	1	1	6	1	1	1
SP1020	1	1	5	0	0	1
SP1021	0	0	3	0	0	0
SP1022	0	0	1	0	0	0
SP1023	0	0	5	0	0	1
SP1024	1	1	7	0	0	1
SP1025	0	0	3	0	0	1
SP1026	1	1	8	0	0	1
SP1027	0	0	4	0	0	0
SP1028	0	0	6	0	0	0
SP1029	0	0	3	0	0	0
SP1030	0	0	3	0	0	0
SP1031	0	0	1	0	0	0
SP1032	0	0	4	0	0	1
SP1033	1		8	1	1	1
SP1034	0	0	1	0	0	0
SP1035	0	0	2	0	0	0
SP1036	0	0	6	0	0	0
SP1037	0	0	5	0	0	0
SP1038	0	0	3	1	0	0
SP1039	0	0	4	1	0	1
SP1040	0	0	2	0	0	0
SP1041	0	0	0	0	0	0
SP1042	0	0	4	0	0	0
SP1043	0	0	4	0	0	1
SP1044	0	0	4	0	0	1
SP1045	0	0	6	1	0	1
SP1046	0	0	6	0	0	1
SP1047	0	0	5	0	0	0
SP1048	1	1	6	0	0	1
SP1049	1	1	6	1	0	1
SP1050	1	1	7	1	1	1
SP1051	0	0	4	0	0	0
SP1052	0	0	6	0	0	0
SP1053	0	0	2	0	0	0
SP1054	1	1	6	0	0	1
SP1055	0	0	4	0	0	0
SP1056	0	0	3	0	0	0
SP1057	0	0	4	0	0	0
SP1058	0	0	1	0	0	0
SP1059	0	0	3	0	0	0
SP1060	0	0	5	0	0	0
SP1061	0	0	5	0	0	0
SP1062	0	0	3	0	0	0
SP1063	0	0	5	0	0	0
SP1064	0	0	6	0	0	0
SP1065	1	1	6	0	0	0
SP1066	0	0	4	0	0	1
SP1067	0	0	4	0	0	0
SP1068	1		7	1	1	1
SP1069	0	0	3	0	0	0
SP1070	1	1	4	0	0	0
SP1071	0	0	6	0	0	0
SP1072	0	0	3	0	0	0
SP1073	0	0	4	0	0	0
SP1074	0	0	0	0	0	0
SP1075	0	0	4	0	0	0
SP1076	0	0	5	0	0	1
SP1077	0	0	3	0	0	0
SP1078	0	0	1	0	0	0
SP1079	1	1	6	0	0	1
SP1080	0	0	0	0	0	0
SP1081	1		6	1	1	1
SP1082	1	1	5	1	0	1
SP1083	0	0	4	0	0	0
SP1084	0	0	4	0	0	0
SP1085	0	0	3	0	0	0
SP1086	0	0	3	0	0	0
SP1087	0	0	2	0	0	0
SP1088	0	0	6	0	0	0
SP1089	0	0	3	0	0	0
SP1090	0	0	2	0	0	0
SP1091	0	0	6	1	0	1
SP1092	0	0	3	0	0	0
SP1093	0	0	4	0	0	0
SP1094	0	0	4	0	0	0
SP1095	0	0	3	0	0	0
SP1096	0	0	3	0	0	0
SP1097	0	0	0	0	0	0
SP1098	1	1	6	0	0	0
SP1099	0	0	3	0	0	0
SP1100	0	0	6	0	0	1
SP1101	0	0	3	0	0	0
SP1102	0	0	2	0	0	0
SP1103	0	0	6	0	0	1
SP1104	0	0	5	0	0	0
SP1105	0	0	2	0	0	1
SP1106	0	0	1	0	0	0
SP1107	0	0	1	0	0	0
SP1108	0	0	3	0	0	0
SP1109	1	1	4	0	0	0
SP1110	0	0	3	0	0	0
SP1111	1	1	6	0	0	1
SP1112	1		8	1	0	1
SP1113	1	1	6	0	0	0
SP1114	0	0	4	0	0	0
SP1115	0	0	6	0	0	0
SP1116	1	1	5	0	0	1
SP1117	1		6	1	1	1
SP1118	0	0	3	0	0	0
SP1119	0	0	4	0	0	0
SP1120	0	0	2	0	0	0
SP1121	1	1	6	1	0	1
SP1122	0	0	5	0	0	0
SP1123	0	0	2	0	0	0
SP1124	0	0	1	0	0	0
SP1125	0	0	5	0	0	0
SP1126	0	0	1	0	0	0
SP1127	0	0	5	0	0	1
SP1128	0	0	5	0	0	0
SP1129	1		6	1	1	1
SP1130	0	0	4	0	0	0
SP1131	0	0	6	0	0	1
SP1132	0	0	2	0	0	0
SP1133	0	0	3	0	0	0
SP1134	0	0	5	0	0	0
SP1135	0	0	5	0	0	1
SP1136	0	0	2	0	0	0
SP1137	1	1	6	1	1	1
SP1138	1		8	1	1	1
SP1139	0	0	6	0	0	1
SP1140	0	0	3	0	0	1
SP1141	0	0	1	0	0	0
SP1142	0	0	4	0	0	0
SP1143	1	1	5	0	0	1
SP1144	0	0	6	0	0	1
SP1145	0	0	3	0	0	1
SP1146	1	1	6	0	0	1
SP1147	0	0	4	0	0	1
SP1148	0	0	5	0	0	0
SP1149	0	0	5	1	1	0
SP1150	0	0	4	0	0	0
SP1151	0	0	4	0	0	1
SP1152	0	0	2	0	0	0
SP1153	0	0	5	0	0	1
SP1154	0	0	4	0	0	0
SP1155	0	0	5	0	0	1
SP1156	0	0	1	0	0	0
SP1157	0	0	1	0	0	0
SP1158	1		9	1	0	1
SP1159	0	0	6	0	0	1
SP1160	0	0	3	0	0	1
SP1161	0	0	4	0	0	0
SP1162	0	0	1	0	0	0
SP1163	0	0	4	1	0	1
SP1164	0	0	5	0	0	0
SP1165	0	0	4	0	0	1
SP1166	0	0	4	0	0	1
SP1167	0	0	3	0	0	0
SP1168	0	0	4	0	0	0
SP1169	0	0	2	0	0	0
SP1170	0	0	3	0	0	0
SP1171	0	0	5	0	0	0
SP1172	0	0	5	0	0	0
SP1173	0	0	5	0	0	1
SP1174	0	0	3	0	0	1
SP1175	0	0	5	0	0	1
SP1176	0	0	4	0	0	1
SP1177	1	1	6	0	0	1
SP1178	0	0	5	0	0	0
SP1179	1	1	4	0	0	0
SP1180	1	1	6	1	0	1
SP1181	0	0	2	0	0	0
SP1182	1	1	6	0	0	0
SP1183	0	0	5	0	0	0
SP1184	0	0	4	0	0	1
SP1185	0	0	2	0	0	0
SP1186	0	0	5	0	0	0
SP1187	0	0	2	0	0	0
SP1188	0	0	2	0	0	0
SP1189	1	1	5	0	0	1
SP1190	0	0	4	0	0	0
SP1191	0	0	3	0	0	0
SP1192	0	0	4	0	0	0
SP1193	0	0	4	0	0	0
SP1194	0	0	2	0	0	0
SP1195	0	0	6	0	0	1
SP1196	0	0	2	0	0	0
SP1197	0	0	5	0	0	0
SP1198	0	0	2	0	0	0
SP1199	0	0	3	0	0	0
SP1200	1	1	2	0	0	1
SP1201	0	0	3	0	0	0
SP1202	0	0	3	0	0	0
SP1203	0	0	1	0	0	0
SP1204	0	0	5	0	0	1
SP1205	0	0	6	0	0	0
SP1206	0	0	6	0	0	1
SP1207	0	0	2	0	0	0
SP1208	0	0	6	0	0	0
SP1209	0	0	6	0	0	0
SP1210	0	0	4	0	0	0
SP1211	0	0	2	0	0	0
SP1212	0	0	6	0	0	1
SP1213	0	0	5	0	0	0
SP1214	1		5	1	1	1
SP1215	0	0	2	0	0	0
SP1216	1	1	5	0	0	0
SP1217	0	0	3	0	0	0
SP1218	0	0	4	0	0	0
SP1219	0	0	4	0	1	1
SP1220	0	0	6	0	0	0
SP1221	0	0	3	0	0	0
SP1222	0	0	2	0	0	0
SP1223	0	0	5	0	0	0
SP1224	0	0	2	0	0	0
SP1225	0	0	3	0	0	0
SP1226	0	0	5	0	0	0
SP1227	0	0	7	0	0	0
SP1228	0	0	6	0	0	0
SP1229	0	0	6	0	0	0
SP1230	0	0	3	0	0	0
SP1231	1		8	1	1	1
SP1232	1	1	4	0	0	1
SP1233	0	0	3	0	0	0
SP1234	0	0	2	0	0	0
SP1235	1	1	4	0	0	1
SP1236	0	0	4	0	1	0
SP1237	0	0	6	0	0	1
SP1238	0	0	3	0	0	0
SP1239	1		7	1	1	1
SP1240	0	0	6	0	0	0
SP1241	1		8	1	1	1
SP1242	1	1	6	0	0	0
SP1243	0	0	6	0	0	1
SP1244	1	1	6	1	0	0
SP1245	0	0	3	0	0	0
SP1246	0	0	4	0	0	1
SP1247	0	0	2	0	0	0
SP1248	0	0	7	0	0	1
SP1249	0	0	5	0	0	0
SP1250	0	0	3	0	0	0
SP1251	0	0	5	0	0	1
